# Supplementary material for: The Impact of Sex, Body Mass Index, Age, Exercise Type and Exercise Duration on Interstitial Glucose Levels during Exercise
Source: Sensors (Basel). 2023 Nov 9;23(22):9059. doi: 10.3390/s23229059 (PMC10674905; doi:10.3390/s23229059)
Supplement: Supplementary file 1 [file sensors-23-09059-s001.zip]

Archive with 1 entries (1 files):
- sensors-2617180-supplementary.pdf
